# Supplementary material for: Analysis of incidental findings in Qatar genome participants reveals novel functional variants in LMNA and DSP
Source: Hum Mol Genet. 2022 Mar 26;31(16):2796–809. doi: 10.1093/hmg/ddac073 (PMC9402234; doi:10.1093/hmg/ddac073)
Supplement: Supplemental_Tables_ddac073 [file supplemental_tables_ddac073.xlsx]

## Sheet: Supp. Table S1
Supp. Table S1: Potential pathogenic novel variants in 59 ACMG genes from 6,045 genome data from QGP.
Gene	HGVS_C	HGVS_P	Chr	Position	AF in QGP	AC	UAC	Effect	Impact	Transcript	CADD	GERP	Heterozygote	Homozygote
MUTYH	c.1340C>T	p.Ser447Phe	1	45796990	0.000165371	2	2	missense	MODERATE	ENST00000450313	29.8	5.16	2	NA
LMNA	c.326T>G	p.Val109Gly	1	156085035	0.000744171	9	6	missense	MODERATE	ENST00000368300	25.9	4.9	9	NA
CACNA1S	c.3918C>G	p.Phe1306Leu	1	201021720	0.000165371	2	1	missense	MODERATE	ENST00000362061	29.9	4.68	2	NA
CACNA1S	c.3514T>C	p.Phe1172Leu	1	201028328	0.000248057	3	2	missense	MODERATE	ENST00000362061	23.7	4.47	3	NA
CACNA1S	c.3347C>T	p.Thr1116Ile	1	201029853	0.000330743	4	1	missense	MODERATE	ENST00000362061	28.7	5.17	4	NA
CACNA1S	c.2270G>C	p.Arg757Pro	1	201039490	0.000248057	3	3	missense	MODERATE	ENST00000362061	25.7	4.18	3	NA
CACNA1S	c.1087C>T	p.Leu363Phe	1	201054627	0.000248057	3	2	missense	MODERATE	ENST00000362061	24.4	3.61	3	NA
TNNT2	c.844A>C	p.Lys282Gln	1	201328755	0.000165371	2	2	missense	MODERATE	ENST00000458432	28.9	4.07	2	NA
TNNT2	c.606G>C	p.Lys202Asn	1	201332424	0.000165371	2	1	missense	MODERATE	ENST00000458432	27.1	4.9	2	NA
TNNT2	c.307C>T	p.His103Tyr	1	201334429	0.000330743	4	2	missense	MODERATE	ENST00000458432	26.5	3.15	4	NA
RYR2	c.2351G>C	p.Gly784Ala	1	237664164	0.000330743	4	1	missense	MODERATE	ENST00000360064	27.3	5.98	4	NA
RYR2	c.5684A>C	p.Lys1895Thr	1	237778118	0.000165371	2	1	missense	MODERATE	ENST00000360064	23.1	5.62	2	NA
RYR2	c.12982G>A	p.Ala4328Thr	1	237947976	0.000165371	2	2	missense	MODERATE	ENST00000360064	22.9	4.18	2	NA
RET	c.1246G>T	p.Ala416Ser	10	43604661	0.000330797	4	3	missense	MODERATE	ENST00000355710	25.2	5.26	4	NA
RET	c.3089A>G	p.Asp1030Gly	10	43622072	0.000248098	3	1	missense	MODERATE	ENST00000355710	21.2	5.09	3	NA
MYBPC3	c.3278G>C	p.Gly1093Ala	11	47354797	0.000165371	2	1	missense	MODERATE	ENST00000399249	27.2	5.36	2	NA
MYBPC3	c.3244G>T	p.Val1082Leu	11	47354831	0.000330743	4	3	missense	MODERATE	ENST00000399249	33	5.36	4	NA
MYBPC3	c.1517A>G	p.Asp506Gly	11	47364236	0.000165371	2	1	missense	MODERATE	ENST00000399249	26.9	4.63	2	NA
MYBPC3	c.1021G>T	p.Gly341Cys	11	47367827	0.000496114	6	3	missense	MODERATE	ENST00000399249	34	4.7	6	NA
RB1	c.139C>T	p.Leu47Phe	13	48881417	0.000165399	2	1	missense	MODERATE	ENST00000267163	22.2	3.99	2	NA
MYH7	c.1084A>G	p.Met362Val	14	23899038	0.000165371	2	1	missense	MODERATE	ENST00000355349	24.3	3.94	2	NA
FBN1	c.5816G>C	p.Gly1939Ala	15	48737674	0.000248057	3	2	missense	MODERATE	ENST00000316623	27.3	5.77	3	NA
FBN1	c.506C>T	p.Thr169Ile	15	48888512	0.000330743	4	2	missense	MODERATE	ENST00000316623	22.5	5.87	4	NA
TPM1	c.674A>G	p.Tyr225Cys	15	63362078	0.000744171	9	4	missense	MODERATE	ENST00000334895	22.7	6.07	9	NA
TSC2	c.2260C>G	p.Pro754Ala	16	2122889	0.000248057	3	3	missense	MODERATE	ENST00000219476	25.7	5.61	3	NA
TSC2	c.2359G>A	p.Glu787Lys	16	2124204	0.000248057	3	1	missense	MODERATE	ENST00000219476	26.7	5.35	3	NA
TSC2	c.4498G>C	p.Val1500Leu	16	2134956	0.000165371	2	1	missense	MODERATE	ENST00000219476	32	5.25	2	NA
MYH11	c.5107C>A	p.Leu1703Ile	16	15813162	0.000165371	2	1	missense	MODERATE	ENST00000396324	25.1	4.5	2	NA
MYH11	c.3326A>C	p.Glu1109Ala	16	15829424	0.000496114	6	3	missense	MODERATE	ENST00000396324	23.7	5.51	6	NA
MYH11	c.2467A>G	p.Met823Val	16	15839060	0.000330743	4	2	missense	MODERATE	ENST00000396324	22.8	4.63	4	NA
MYH11	c.2307G>C	p.Arg769Ser	16	15841552	0.000165371	2	1	missense	MODERATE	ENST00000396324	27.8	3.09	2	NA
MYH11	c.2296A>G	p.Asn766Asp	16	15841563	0.000248057	3	2	missense	MODERATE	ENST00000396324	27.6	5.46	3	NA
MYH11	c.1307A>G	p.Tyr436Cys	16	15853548	0.000248057	3	1	missense	MODERATE	ENST00000396324	23.8	5.75	3	NA
MYH11	c.1153G>T	p.Ala385Ser	16	15854513	0.000496114	6	3	missense	MODERATE	ENST00000396324	29.4	5.02	4	1
MYH11	c.787A>C	p.Ile263Leu	16	15872661	0.000165371	2	1	missense	MODERATE	ENST00000396324	23.8	4.92	2	NA
BRCA1	c.4055A>G	p.Glu1352Gly	17	41243493	0.000661485	8	4	missense	MODERATE	ENST00000471181	25.2	3.84	8	NA
BRCA1	c.1380A>G	p.Ile460Met	17	41246168	0.000330743	4	1	missense	MODERATE	ENST00000471181	23	3.48	4	NA
DSC2	c.1130C>T	p.Thr377Ile	18	28662337	0.000248098	3	2	missense	MODERATE	ENST00000280904	24.4	4.01	3	NA
DSG2	c.1255G>A	p.Asp419Asn	18	29111190	0.000248098	3	1	missense	MODERATE	ENST00000261590	28	5.02	3	NA
LDLR	c.1895A>G	p.Asn632Ser	19	11230817	0.000248057	3	1	missense	MODERATE	ENST00000557933	23.1	5.37	3	NA
LDLR	c.2532G>T	p.Leu844Phe	19	11240269	0.000330743	4	2	missense	MODERATE	ENST00000557933	33	4.78	4	NA
RYR1	c.76A>C	p.Thr26Pro	19	38931415	0.000496114	6	5	missense	MODERATE	ENST00000359596	26.1	4.68	6	NA
RYR1	c.568G>A	p.Val190Ile	19	38935254	0.000248057	3	3	missense	MODERATE	ENST00000359596	24.7	3.27	3	NA
RYR1	c.1073A>G	p.Tyr358Cys	19	38939404	0.000165371	2	1	missense	MODERATE	ENST00000359596	27	4.59	2	NA
RYR1	c.1183G>A	p.Glu395Lys	19	38942464	0.000496114	6	1	missense	MODERATE	ENST00000359596	32	4.07	6	NA
RYR1	c.1883G>C	p.Arg628Pro	19	38948228	0.000165371	2	2	missense	MODERATE	ENST00000359596	34	3.76	2	NA
RYR1	c.3020G>A	p.Ser1007Asn	19	38956880	0.000578799	7	3	missense	MODERATE	ENST00000359596	25.7	3.8	7	NA
RYR1	c.3968G>A	p.Arg1323Gln	19	38964219	0.000578799	7	3	missense	MODERATE	ENST00000359596	22.2	5.07	7	NA
RYR1	c.4043A>G	p.Lys1348Arg	19	38964294	0.000165371	2	2	missense	MODERATE	ENST00000359596	21	5.07	2	NA
RYR1	c.8428A>G	p.Lys2810Glu	19	38996473	0.000165371	2	2	missense	MODERATE	ENST00000359596	23.9	3.03	2	NA
RYR1	c.13781A>G	p.Glu4594Gly	19	39062693	0.000248057	3	2	missense	MODERATE	ENST00000359596	23.3	5.76	3	NA
RYR1	c.14078C>T	p.Pro4693Leu	19	39063896	0.000165371	2	2	missense	MODERATE	ENST00000359596	25.4	4.52	2	NA
RYR1	c.14275C>A	p.Pro4759Thr	19	39068660	0.000165371	2	2	missense	MODERATE	ENST00000359596	21	5.09	2	NA
APOB	c.6199C>G	p.His2067Asp	2	21233541	0.000330743	4	1	missense	MODERATE	ENST00000233242	24.2	5.14	4	NA
APOB	c.4809G>C	p.Gln1603His	2	21234931	0.000330743	4	1	missense	MODERATE	ENST00000233242	23.1	5	4	NA
APOB	c.3364G>C	p.Gly1122Arg	2	21238386	0.000165371	2	1	missense	MODERATE	ENST00000233242	24.6	3.65	2	NA
APOB	c.1697T>C	p.Met566Thr	2	21251331	0.000661485	8	6	missense	MODERATE	ENST00000233242	25.3	5.69	8	NA
APOB	c.1261C>G	p.Pro421Ala	2	21255317	0.000330743	4	2	missense	MODERATE	ENST00000233242	25.3	4.37	4	NA
MSH2	c.1109C>G	p.Ala370Gly	2	47656913	0.000165371	2	1	missense	MODERATE	ENST00000233146	24.1	4.66	2	NA
MSH2	c.2454G>T	p.Lys818Asn	2	47705654	0.000248057	3	3	missense	MODERATE	ENST00000233146	23.1	4.41	3	NA
MSH6	c.1909C>T	p.Leu637Phe	2	48027031	0.000413428	5	1	missense	MODERATE	ENST00000234420	26.4	5.49	5	NA
MSH6	c.3806G>A	p.Cys1269Tyr	2	48033595	0.000248057	3	1	missense	MODERATE	ENST00000234420	26.2	6.03	3	NA
MSH6	c.4003G>C	p.Glu1335Gln	2	48033919	0.000330743	4	3	missense	MODERATE	ENST00000234420	22.6	6.16	4	NA
COL3A1	c.4253C>T	p.Thr1418Met	2	189875615	0.000165399	2	1	missense	MODERATE	ENST00000304636	25.4	4.61	2	NA
NF2	c.1264G>A	p.Glu422Lys	22	30069399	0.000248057	3	1	missense	MODERATE	ENST00000338641	34	6.06	3	NA
SCN5A	c.4799T>A	p.Ile1600Asn	3	38595784	0.000248057	3	2	missense	MODERATE	ENST00000333535	29.7	4.1	3	NA
SCN5A	c.2309C>T	p.Ala770Val	3	38629018	0.000330743	4	2	missense	MODERATE	ENST00000333535	29.4	3.27	4	NA
DSP	c.1841A>G	p.Asp614Gly	6	7571755	0.000909542	11	1	missense	MODERATE	ENST00000379802	24.5	5.79	11	NA
DSP	c.6586A>G	p.Thr2196Ala	6	7584081	0.000248057	3	1	missense	MODERATE	ENST00000379802	24.1	4.6	3	NA
DSP	c.7604A>G	p.Asp2535Gly	6	7585099	0.000330743	4	3	missense	MODERATE	ENST00000379802	21	5.81	4	NA
DSP	c.8486C>T	p.Ser2829Phe	6	7585981	0.000248057	3	2	missense	MODERATE	ENST00000379802	26.4	3.82	3	NA
PMS2	c.1823C>G	p.Ala608Gly	7	6026573	0.000248057	3	1	missense	MODERATE	ENST00000265849	23.1	5.95	3	NA
TSC1	c.2908G>A	p.Glu970Lys	9	135772638	0.000413428	5	2	missense	MODERATE	ENST00000298552	35	5.34	5	NA
TSC1	c.1793G>A	p.Ser598Asn	9	135781172	0.000248057	3	2	missense	MODERATE	ENST00000298552	23.2	5.94	3	NA
Abbreviation: Chr: chromosome, AF: allele frequency, QGP: Qatar genome program, AC: allele count, UAC: unrelated allele count, NA: not available.

## Sheet: Supp. Table S2
Supp. Table S2: Specific diseases known to be linked to the 26 ACMG genes identified in the Qatar Genome Program data.
Disease category	Diseases included in the category
Cardiovascular diseases	Brugada syndrome (MIM 601144), Arrhythmogenic right ventricular cardiomyopathy, type 8, 11 (MIM 607450, MIM 610476), Dilated cardiomyopathy (MIM 115200), Left ventricular noncompaction (MIM 601494), Familial hypertrophic cardiomyopathy 1, 3, 4 (MIM 192600, MIM 115196, MIM 115197), Catecholaminergic polymorphic ventricular tachycardia (MIM 604772).
Cancers	Neurofibromatosis (MIM 101000), Lynch syndrome (MIM 120435), Multiple endocrine neoplasia, type 2a (MIM 171400), Breast-ovarian cancer, familial 1 (MIM 604370), Retinoblastoma (MIM 180200), and MYH-associated polyposis (MIM 608456).
Familial hypercholesteremia (MIM 143890)	NA
Malignant hyperthermia (MIM 145600	NA
Others	Tuberous sclerosis 1,2 (MIM 191100, MIM 613254), Ehlers-Danlos syndrome (MIM 130050), Marfan syndrome (MIM 154700), and Aortic aneurysm, Familial thoracic 4 (MIM 132900).
Abbreviation: NA: not available/applicable.

## Sheet: Supp. Table S3
Supp. Table S3: The Qatar genome program participants with cardiovascular phenotype.
ECG records were measured by the Atria 6100 automated system. The ECG test was repeated three times for each participant and the report was written by a trained technician. The result of the ECG was reported as one of the following states: Normal ECG, Borderline ECG (with borderline ECG statement), or Abnormal ECG (with abnormal ECG statement). Participants’ self-reported information from the nur…
HGVS_C	HGVS_P	Gene	Gender/Age	Zygosity	ECG report	ECG statement reason	Parents History of heart disease	Personal history of chest pain	Personal history of chest pain when you walk at an ordinary pace on a flat level	Personal history of chest pain when you stand still or rest
c.2309C>T	p.Ala770Val	SCN5A	M/64	Heterozygous	Abnormal	Marked left axis deviation [QRS AXIS <-30], moderate voltage criteria for LVH. Meets criteria in one of R(aVL), S(V1), R(V5), R(V5/V6)+S(V1).	No	No	No	No
			M/43	Heterozygous	Borderline	Sinus bradycardia.	No	No	No	No
			F/58	Heterozygous	Abnormal	Sinus rhythm with first degree AV block.	Father	No	No	No
			F/19	Heterozygous	Normal	NA	No	Yes	No	No
c.326T>G	p.Val109Gly	LMNA	M/29	Heterozygous	Normal	NA	Father	Yes	No	No
			M/46	Heterozygous	Normal	NA	Father and Mother	No	No	No
			F/31	Heterozygous	Borderline	Sinus rhythm with short PR interval	Mother	Yes	Yes	Yes
			M/49	Heterozygous	Normal	NA	No	No	No	No
			M/20	Heterozygous	Borderline	Sinus Bradycardia	No	Yes	No	No
			M/32	Heterozygous	Borderline	Early repolarization	No	No	No	No
			F/55	Heterozygous	Borderline	Low QRS voltage in pericordial leads, QRS deflection < 1.0 mV in chest leads.	Father and Mother	Yes	No	No
			M/46	Heterozygous	Abnormal	Moderate T wave abnormality, consider inferior ischemia, -0.1 +mV T wave in II/aVF.	Father	Yes	Yes	Yes
			M/46	Heterozygous	Abnormal	Sinus rhythm with sinus arrhythmia, voltage criteria for LVH, meets criteria in one of: R(aVL), S(V1), R(V5), R(V5/V6)+S(V1).	Mother	No	No	No
c.1021G>T	p.Gly341Cys	MYBPC3	F/27	Heterozygous	Normal	NA	No	Yes	No	No
			F/23	Heterozygous	Normal	NA	No	No	No	No
			M/41	Heterozygous	Abnormal	Sinus bradycardia, possible inferior myocardial infarction, of indeterminate age with posterior extension [30 ms Q wave in ii/aVF prominent R wave in V1/V2].	Father and Mother	No	No	No
			M/44	Heterozygous	Borderline	Sinus bradycardia.	Father.	No	No	No
			M/52	Heterozygous	Borderline	Possible left atrial enlargement, -0.1 mV P wave in V1/V2, nonspecific T wave abnormality.	Father and Mother	No	No	No
			F/30	Heterozygous	Borderline	Sinus bradycardia with sinus arrhythmia.	No	No	No	No
c.1841A>G	p.Asp614Gly	DSP	F/24	Heterozygous	Borderline	Sinus rhythm with marked sinus arrhythmia.	No	Yes	Yes	Yes
			F/53	Heterozygous	Borderline	Borderline axis deviation [QRS axis < -20].	No	No	No	No
			F/63	Heterozygous	Normal	NA	Father	No	No	No
			M/62	Heterozygous	Abnormal	Abnormal QRS-T angle [QRS-T axis difference >60].	Father	Yes	Yes	Yes
			M/49	Heterozygous	Abnormal	Voltage criteria for LVH [meets criteria in one of: R(aVL), S(V5), R(V5/V6)+S(V1)]	Mother	No	No	No
			M/44	Heterozygous	Borderline	Nonspecific T wave abnormality.	No	No	No	No
			M/34	Heterozygous	Normal	NA	No	Yes	Yes	Yes
			M/63	Heterozygous	Borderline	Minimal voltage criteria for LVH, consider normal variant.	Father	No	No	No
			F/22	Heterozygous	Borderline	Sinus rhythm with sinus arrhythmia with short PR interval. Borderline axis deviation.	No	No	No	No
			F/65	Heterozygous	Abnormal	Sinus rhythm with prolonged PR interval, marked left axis deviation, incomplete right bundle branch block.	No	No	No	No
			M/47	Heterozygous	Borderline	ST elevation probably early repolarization	Father	No	No	No
c.7604A>G	p.Asp2535Gly	DSP	M/60	Heterozygous	Borderline	Sinus bradycardia, minimal voltage criteria for LVH, consider normal variant [meets criteria in one of: R(aVL), S(V1), R(V5), R(V5/V6)+S(V1)]	Mother	No	No	No
			M/30	Heterozygous	Borderline	Sinus bradycardia, moderate interventricular conduction delay [110+ ms QRS duration].	No	No	No	No
			F/24	Heterozygous	Borderline	Sinus tachycardia, nonspecific T wave abnormality.	No	Yes	No	Yes
			F/47	Heterozygous	Normal	NA	No	Yes	Yes	Yes
c.13919T>C	p.Val4640Ala	RYR2	M/35	Heterozygous	Normal	NA	No	No	No	No
			M/51	Heterozygous	Borderline	Sinus rhythm, non-specific T wave abnormality.	No	No	No	No
			F/48	Heterozygous	Normal		Mother	Yes	Yes	No
			F/44	Heterozygous	Borderline	Sinus rhythm with short PR interval	Father	No	No	No
			F/49	Heterozygous	Borderline	Sinus rhythm, incomplete right bundle branch block [90+ ms QRS duration, terminal R in V1/V2, 40+ ms S in I/aVL/V4/V5/V6].	Mother	Yes	No	No
			M/29	Heterozygous	Borderline	Sinus rhythm, possible left axis deviation, QRS axis < -20.	No	No	No	No
			F/46	Heterozygous	Borderline	Sinus rhythm, possible right ventricular conduction delay, RSR (QR) in V1/V2.	No	Yes	No	Yes
			M/45	Heterozygous	Normal	NA	No	No	No	No
			M/57	Heterozygous	Normal	NA	No	No	No	No
			M/25	Heterozygous	Borderline	Sinus bradycardia, ST elevation, probably early repolarization.	No	No	No	No
			F/46	Heterozygous	Borderline	Sinus rhythm, low QRS voltage in pericordial leads, QRS deflection <1.0 mV in chest leads.	No	No	No	No
			F/51	Heterozygous	Abnormal	Sinus rhythm, possible anterior myocardial infarction of indeterminate age, 30 ms Q wave in V3/V4, or R < 0.2 mV in V4.	Father	No	No	No
			F/25	Heterozygous	Borderline	Sinus rhythm, minimal ST depression, 0.025+ mV ST depression.	No	No	No	No
			M/23	Heterozygous	Borderline	Interventricular conduction delay, 110+ ms QRS duration.	No	No	No	No
Abbreviations: F: female, M: male, ECG: electrocardiogram, LVH, left ventricular hypertrophy, AV: atrioventricular, ms: milliseconds, NA: not available/applicable.
